# Supplementary material for: Empagliflozin Alleviates Osteoarthritis Progression by Attenuating Inflammation, Restoring Impaired Autophagy, and Ameliorating Chondrocyte Senescence
Source: Biomedicines. 2026 Apr 5;14(4):828. doi: 10.3390/biomedicines14040828 (PMC13113350; doi:10.3390/biomedicines14040828)
Supplement: Supplementary file 1 [file biomedicines-14-00828-s001.zip]

Archive with 1 entries (1 files):
- biomedicines-4158900-supplementary.pdf
